# Supplementary material for: Few-Layered MXene Modulating In Situ Growth of Carbon Nanotubes for Enhanced Microwave Absorption
Source: Molecules. 2025 Apr 5;30(7):1625. doi: 10.3390/molecules30071625 (PMC11990155; doi:10.3390/molecules30071625)
Supplement: Supplementary file 1 [file molecules-30-01625-s001.zip]

Archive with 1 entries (1 files):
- molecules-3538242-SI.pdf
